# Supplementary material for: SARS-CoV-2 quasi-species analysis from patients with persistent nasopharyngeal shedding
Source: Sci Rep. 2022 Nov 4;12:18721. doi: 10.1038/s41598-022-22060-z (PMC9636146; doi:10.1038/s41598-022-22060-z)
Supplement: Supplementary file 7 — Supplementary Information 7. [file 41598_2022_22060_MOESM7_ESM.xlsx]

## Sheet: So_to_Paste
Seq_ID
Cons_ID	pos	Discard or not	Cons	A	C	G	T	N	-	Nb reads

## Sheet: To_collect_Matrix
								Mean	#DIV/0!					Mean		#DIV/0!
								SD	#DIV/0!					SD		#DIV/0!
								Min	0					Min		0
								Max	0					Max		0
														Nb pos		33471
														Nb pos ≥10 reads		0
														% pos ≥10 reads		0
												33470
Order	Seq_ID								Nb de mutations vs. Wuhan-Hu-1			0												Re-order														Nb of positions where var >10% and >20 reads	Nb of colocated positions with >10% variability		Proportions of deletions >5% and >20 reads	Nb of colocated positions with >5% deletions		Any genetic feature of inteest
	0
	Cons_ID	pos	-	A	C	G	T	N	Nb reads	Cons	Wuhan-Hu-1_NC_045512.2	Diff.	Discard or not	Max nt (nb)	Max nt (%)	Var (%)	Nb de variant reads	- (%)	A (%)	C (%)	G (%)	T (%)	N (%)		Var (%) per 100 nt sliding windows		1	2	S	3a	E	M	6	7a	8	N	10	0	0		0	0
1		-	-	-	-	-	-	-	-	-	-	-		-	-	-		-	-	-	-	-	-	0																0			0
2																								0																0			0
3																								0																0			0
4																								0																0			0
5																								0																0			0
6																								0																0			0
7																								0																0			0
8																								0																0			0
9																								0																0			0
10																								0																0			0
11																								0																0			0
12																								0																0			0
13																								0																0			0
14																								0																0			0
15																								0																0			0
16																								0																0			0
17																								0																0			0
18																								0																0			0
19																								0																0			0
20																								0																0			0
21																								0																0			0
22																								0																0			0
23																								0																0			0
24																								0																0			0
25																								0																0			0
26																								0																0			0
27																								0																0			0
28																								0																0			0
29																								0																0			0
30																								0																0			0
31																								0																0			0
32																								0																0			0
33																								0																0			0
34																								0																0			0
35																								0																0			0
36																								0																0			0
37																								0																0			0
38																								0																0			0
39																								0																0			0
40																								0																0			0
41																								0																0			0
42																								0																0			0
43																								0																0			0
44																								0																0			0
45																								0																0			0
46																								0																0			0
47																								0																0			0
48																								0																0			0
49																								0																0			0
50																								0																0			0
51																								0																0			0
52																								0																0			0
53																								0																0			0
54																								0																0			0
55																								0																0			0
56																								0																0			0
57																								0																0			0
58																								0																0			0
59																								0																0			0
60																								0																0			0
61																								0																0			0
62																								0																0			0
63																								0																0			0
64																								0																0			0
65																								0																0			0
66																								0																0			0
67																								0																0			0
68																								0																0			0
69																								0																0			0
70																								0																0			0
71																								0																0			0
72																								0																0			0
73																								0																0			0
74																								0																0			0
75																								0																0			0
76																								0																0			0
77																								0																0			0
78																								0																0			0
79																								0																0			0
80																								0																0			0
81																								0																0			0
82																								0																0			0
83																								0																0			0
84																								0																0			0
85																								0																0			0
86																								0																0			0
87																								0																0			0
88																								0																0			0
89																								0																0			0
90																								0																0			0
91																								0																0			0
92																								0																0			0
93																								0																0			0
94																								0																0			0
95																								0																0			0
96																								0																0			0
97																								0																0			0
98																								0																0			0
99																								0																0			0
100																								0																0			0
101																								0																0			0
102																								0																0			0
103																								0																0			0
104																								0																0			0
105																								0																0			0
106																								0																0			0
107																								0																0			0
108																								0																0			0
109																								0																0			0
110																								0																0			0
111																								0																0			0
112																								0																0			0
113																								0																0			0
114																								0																0			0
115																								0																0			0
116																								0																0			0
117																								0																0			0
118																								0																0			0
119																								0																0			0
120																								0																0			0
121																								0																0			0
122																								0																0			0
123																								0																0			0
124																								0																0			0
125																								0																0			0
126																								0																0			0
127																								0																0			0
128																								0																0			0
129																								0																0			0
130																								0																0			0
131																								0																0			0
132																								0																0			0
133																								0																0			0
134																								0																0			0
135																								0																0			0
136																								0																0			0
137																								0																0			0
138																								0																0			0
139																								0																0			0
140																								0																0			0
141																								0																0			0
142																								0																0			0
143																								0																0			0
144																								0																0			0
145																								0																0			0
146																								0																0			0
147																								0																0			0
148																								0																0			0
149																								0																0			0
150																								0																0			0
151																								0																0			0
152																								0																0			0
153																								0																0			0
154																								0																0			0
155																								0																0			0
156																								0																0			0
157																								0																0			0
158																								0																0			0
159																								0																0			0
160																								0																0			0
161																								0																0			0
162																								0																0			0
163																								0																0			0
164																								0																0			0
165																								0																0			0
166																								0																0			0
167																								0																0			0
168																								0																0			0
169																								0																0			0
170																								0																0			0
171																								0																0			0
172																								0																0			0
173																								0																0			0
174																								0																0			0
175																								0																0			0
176																								0																0			0
177																								0																0			0
178																								0																0			0
179																								0																0			0
180																								0																0			0
181																								0																0			0
182																								0																0			0
183																								0																0			0
184																								0																0			0
185																								0																0			0
186																								0																0			0
187																								0																0			0
188																								0																0			0
189																								0																0			0
190																								0																0			0
191																								0																0			0
192																								0																0			0
193																								0																0			0
194																								0																0			0
195																								0																0			0
196																								0																0			0
197																								0																0			0
198																								0																0			0
199																								0																0			0
200																								0																0			0
201																								0																0			0
202																								0																0			0
203																								0																0			0
204																								0																0			0
205																								0																0			0
206																								0																0			0
207																								0																0			0
208																								0																0			0
209																								0																0			0
210																								0																0			0
211																								0																0			0
212																								0																0			0
213																								0																0			0
214																								0																0			0
215																								0																0			0
216																								0																0			0
217																								0																0			0
218																								0																0			0
219																								0																0			0
220																								0																0			0
221																								0																0			0
222																								0																0			0
223																								0																0			0
224																								0																0			0
225																								0																0			0
226																								0																0			0
227																								0																0			0
228																								0																0			0
229																								0																0			0
230																								0																0			0
231																								0																0			0
232																								0																0			0
233																								0																0			0
234																								0																0			0
235																								0																0			0
236																								0																0			0
237																								0																0			0
238																								0																0			0
239																								0																0			0
240																								0																0			0
241																								0																0			0
242																								0																0			0
243																								0																0			0
244																								0																0			0
245																								0																0			0
246																								0																0			0
247																								0																0			0
248																								0																0			0
249																								0																0			0
250																								0																0			0
251																								0																0			0
252																								0																0			0
253																								0																0			0
254																								0																0			0
255																								0																0			0
256																								0																0			0
257																								0																0			0
258																								0																0			0
259																								0																0			0
260																								0																0			0
261																								0																0			0
262																								0																0			0
263																								0																0			0
264																								0																0			0
265																								0																0			0
266																								0																0			0
267																								0																0			0
268																								0																0			0
269																								0																0			0
270																								0																0			0
271																								0																0			0
272																								0																0			0
273																								0																0			0
274																								0																0			0
275																								0																0			0
276																								0																0			0
277																								0																0			0
278																								0																0			0
279																								0																0			0
280																								0																0			0
281																								0																0			0
282																								0																0			0
283																								0																0			0
284																								0																0			0
285																								0																0			0
286																								0																0			0
287																								0																0			0
288																								0																0			0
289																								0																0			0
290																								0																0			0
291																								0																0			0
292																								0																0			0
293																								0																0			0
294																								0																0			0
295																								0																0			0
296																								0																0			0
297																								0																0			0
298																								0																0			0
299																								0																0			0
300																								0																0			0
301																								0																0			0
302																								0																0			0
303																								0																0			0
304																								0																0			0
305																								0																0			0
306																								0																0			0
307																								0																0			0
308																								0																0			0
309																								0																0			0
310																								0																0			0
311																								0																0			0
312																								0																0			0
313																								0																0			0
314																								0																0			0
315																								0																0			0
316																								0																0			0
317																								0																0			0
318																								0																0			0
319																								0																0			0
320																								0																0			0
321																								0																0			0
322																								0																0			0
323																								0																0			0
324																								0																0			0
325																								0																0			0
326																								0																0			0
327																								0																0			0
328																								0																0			0
329																								0																0			0
330																								0																0			0
331																								0																0			0
332																								0																0			0
333																								0																0			0
334																								0																0			0
335																								0																0			0
336																								0																0			0
337																								0																0			0
338																								0																0			0
339																								0																0			0
340																								0																0			0
341																								0																0			0
342																								0																0			0
343																								0																0			0
344																								0																0			0
345																								0																0			0
346																								0																0			0
347																								0																0			0
348																								0																0			0
349																								0																0			0
350																								0																0			0
351																								0																0			0
352																								0																0			0
353																								0																0			0
354																								0																0			0
355																								0																0			0
356																								0																0			0
357																								0																0			0
358																								0																0			0
359																								0																0			0
360																								0																0			0
361																								0																0			0
362																								0																0			0
363																								0																0			0
364																								0																0			0
365																								0																0			0
366																								0																0			0
367																								0																0			0
368																								0																0			0
369																								0																0			0
370																								0																0			0
371																								0																0			0
372																								0																0			0
373																								0																0			0
374																								0																0			0
375																								0																0			0
376																								0																0			0
377																								0																0			0
378																								0																0			0
379																								0																0			0
380																								0																0			0
381																								0																0			0
382																								0																0			0
383																								0																0			0
384																								0																0			0
385																								0																0			0
386																								0																0			0
387																								0																0			0
388																								0																0			0
389																								0																0			0
390																								0																0			0
391																								0																0			0
392																								0																0			0
393																								0																0			0
394																								0																0			0
395																								0																0			0
396																								0																0			0
397																								0																0			0
398																								0																0			0
399																								0																0			0
400																								0																0			0
401																								0																0			0
402																								0																0			0
403																								0																0			0
404																								0																0			0
405																								0																0			0
406																								0																0			0
407																								0																0			0
408																								0																0			0
409																								0																0			0
410																								0																0			0
411																								0																0			0
412																								0																0			0
413																								0																0			0
414																								0																0			0
415																								0																0			0
416																								0																0			0
417																								0																0			0
418																								0																0			0
419																								0																0			0
420																								0																0			0
421																								0																0			0
422																								0																0			0
423																								0																0			0
424																								0																0			0
425																								0																0			0
426																								0																0			0
427																								0																0			0
428																								0																0			0
429																								0																0			0
430																								0																0			0
431																								0																0			0
432																								0																0			0
433																								0																0			0
434																								0																0			0
435																								0																0			0
436																								0																0			0
437																								0																0			0
438																								0																0			0
439																								0																0			0
440																								0																0			0
441																								0																0			0
442																								0																0			0
443																								0																0			0
444																								0																0			0
445																								0																0			0
446																								0																0			0
447																								0																0			0
448																								0																0			0
449																								0																0			0
450																								0																0			0
451																								0																0			0
452																								0																0			0
453																								0																0			0
454																								0																0			0
455																								0																0			0
456																								0																0			0
457																								0																0			0
458																								0																0			0
459																								0																0			0
460																								0																0			0
461																								0																0			0
462																								0																0			0
463																								0																0			0
464																								0																0			0
465																								0																0			0
466																								0																0			0
467																								0																0			0
468																								0																0			0
469																								0																0			0
470																								0																0			0
471																								0																0			0
472																								0																0			0
473																								0																0			0
474																								0																0			0
475																								0																0			0
476																								0																0			0
477																								0																0			0
478																								0																0			0
479																								0																0			0
480																								0																0			0
481																								0																0			0
482																								0																0			0
483																								0																0			0
484																								0																0			0
485																								0																0			0
486																								0																0			0
487																								0																0			0
488																								0																0			0
489																								0																0			0
490																								0																0			0
491																								0																0			0
492																								0																0			0
493																								0																0			0
494																								0																0			0
495																								0																0			0
496																								0																0			0
497																								0																0			0
498																								0																0			0
499																								0																0			0
500																								0																0			0
501																								0																0			0
502																								0																0			0
503																								0																0			0
504																								0																0			0
505																								0																0			0
506																								0																0			0
507																								0																0			0
508																								0																0			0
509																								0																0			0
510																								0																0			0
511																								0																0			0
512																								0																0			0
513																								0																0			0
514																								0																0			0
515																								0																0			0
516																								0																0			0
517																								0																0			0
518																								0																0			0
519																								0																0			0
520																								0																0			0
521																								0																0			0
522																								0																0			0
523																								0																0			0
524																								0																0			0
525																								0																0			0
526																								0																0			0
527																								0																0			0
528																								0																0			0
529																								0																0			0
530																								0																0			0
531																								0																0			0
532																								0																0			0
533																								0																0			0
534																								0																0			0
535																								0																0			0
536																								0																0			0
537																								0																0			0
538																								0																0			0
539																								0																0			0
540																								0																0			0
541																								0																0			0
542																								0																0			0
543																								0																0			0
544																								0																0			0
545																								0																0			0
546																								0																0			0
547																								0																0			0
548																								0																0			0
549																								0																0			0
550																								0																0			0
551																								0																0			0
552																								0																0			0
553																								0																0			0
554																								0																0			0
555																								0																0			0
556																								0																0			0
557																								0																0			0
558																								0																0			0
559																								0																0			0
560																								0																0			0
561																								0																0			0
562																								0																0			0
563																								0																0			0
564																								0																0			0
565																								0																0			0
566																								0																0			0
567																								0																0			0
568																								0																0			0
569																								0																0			0
570																								0																0			0
571																								0																0			0
572																								0																0			0
573																								0																0			0
574																								0																0			0
575																								0																0			0
576																								0																0			0
577																								0																0			0
578																								0																0			0
579																								0																0			0
580																								0																0			0
581																								0																0			0
582																								0																0			0
583																								0																0			0
584																								0																0			0
585																								0																0			0
586																								0																0			0
587																								0																0			0
588																								0																0			0
589																								0																0			0
590																								0																0			0
591																								0																0			0
592																								0																0			0
593																								0																0			0
594																								0																0			0
595																								0																0			0
596																								0																0			0
597																								0																0			0
598																								0																0			0
599																								0																0			0
600																								0																0			0
601																								0																0			0
602																								0																0			0
603																								0																0			0
604																								0																0			0
605																								0																0			0
606																								0																0			0
607																								0																0			0
608																								0																0			0
609																								0																0			0
610																								0																0			0
611																								0																0			0
612																								0																0			0
613																								0																0			0
614																								0																0			0
615																								0																0			0
616																								0																0			0
617																								0																0			0
618																								0																0			0
619																								0																0			0
620																								0																0			0
621																								0																0			0
622																								0																0			0
623																								0																0			0
624																								0																0			0
625																								0																0			0
626																								0																0			0
627																								0																0			0
628																								0																0			0
629																								0																0			0
630																								0																0			0
631																								0																0			0
632																								0																0			0
633																								0																0			0
634																								0																0			0
635																								0																0			0
636																								0																0			0
637																								0																0			0
638																								0																0			0
639																								0																0			0
640																								0																0			0
641																								0																0			0
642																								0																0			0
643																								0																0			0
644																								0																0			0
645																								0																0			0
646																								0																0			0
647																								0																0			0
648																								0																0			0
649																								0																0			0
650																								0																0			0
651																								0																0			0
652																								0																0			0
653																								0																0			0
654																								0																0			0
655																								0																0			0
656																								0																0			0
657																								0																0			0
658																								0																0			0
659																								0																0			0
660																								0																0			0
661																								0																0			0
662																								0																0			0
663																								0																0			0
664																								0																0			0
665																								0																0			0
666																								0																0			0
667																								0																0			0
668																								0																0			0
669																								0																0			0
670																								0																0			0
671																								0																0			0
672																								0																0			0
673																								0																0			0
674																								0																0			0
675																								0																0			0
676																								0																0			0
677																								0																0			0
678																								0																0			0
679																								0																0			0
680																								0																0			0
681																								0																0			0
682																								0																0			0
683																								0																0			0
684																								0																0			0
685																								0																0			0
686																								0																0			0
687																								0																0			0
688																								0																0			0
689																								0																0			0
690																								0																0			0
691																								0																0			0
692																								0																0			0
693																								0																0			0
694																								0																0			0
695																								0																0			0
696																								0																0			0
697																								0																0			0
698																								0																0			0
699																								0																0			0
700																								0																0			0
701																								0																0			0
702																								0																0			0
703																								0																0			0
704																								0																0			0
705																								0																0			0
706																								0																0			0
707																								0																0			0
708																								0																0			0
709																								0																0			0
710																								0																0			0
711																								0																0			0
712																								0																0			0
713																								0																0			0
714																								0																0			0
715																								0																0			0
716																								0																0			0
717																								0																0			0
718																								0																0			0
719																								0																0			0
720																								0																0			0
721																								0																0			0
722																								0																0			0
723																								0																0			0
724																								0																0			0
725																								0																0			0
726																								0																0			0
727																								0																0			0
728																								0																0			0
729																								0																0			0
730																								0																0			0
731																								0																0			0
732																								0																0			0
733																								0																0			0
734																								0																0			0
735																								0																0			0
736																								0																0			0
737																								0																0			0
738																								0																0			0
739																								0																0			0
740																								0																0			0
741																								0																0			0
742																								0																0			0
743																								0																0			0
744																								0																0			0
745																								0																0			0
746																								0																0			0
747																								0																0			0
748																								0																0			0
749																								0																0			0
750																								0																0			0
751																								0																0			0
752																								0																0			0
753																								0																0			0
754																								0																0			0
755																								0																0			0
756																								0																0			0
757																								0																0			0
758																								0																0			0
759																								0																0			0
760																								0																0			0
761																								0																0			0
762																								0																0			0
763																								0																0			0
764																								0																0			0
765																								0																0			0
766																								0																0			0
767																								0																0			0
768																								0																0			0
769																								0																0			0
770																								0																0			0
771																								0																0			0
772																								0																0			0
773																								0																0			0
774																								0																0			0
775																								0																0			0
776																								0																0			0
777																								0																0			0
778																								0																0			0
779																								0																0			0
780																								0																0			0
781																								0																0			0
782																								0																0			0
783																								0																0			0
784																								0																0			0
785																								0																0			0
786																								0																0			0
787																								0																0			0
788																								0																0			0
789																								0																0			0
790																								0																0			0
791																								0																0			0
792																								0																0			0
793																								0																0			0
794																								0																0			0
795																								0																0			0
796																								0																0			0
797																								0																0			0
798																								0																0			0
799																								0																0			0
800																								0																0			0
801																								0																0			0
802																								0																0			0
803																								0																0			0
804																								0																0			0
805																								0																0			0
806																								0																0			0
807																								0																0			0
808																								0																0			0
809																								0																0			0
810																								0																0			0
811																								0																0			0
812																								0																0			0
813																								0																0			0
814																								0																0			0
815																								0																0			0
816																								0																0			0
817																								0																0			0
818																								0																0			0
819																								0																0			0
820																								0																0			0
821																								0																0			0
822																								0																0			0
823																								0																0			0
824																								0																0			0
825																								0																0			0
826																								0																0			0
827																								0																0			0
828																								0																0			0
829																								0																0			0
830																								0																0			0
831																								0																0			0
832																								0																0			0
833																								0																0			0
834																								0																0			0
835																								0																0			0
836																								0																0			0
837																								0																0			0
838																								0																0			0
839																								0																0			0
840																								0																0			0
841																								0																0			0
842																								0																0			0
843																								0																0			0
844																								0																0			0
845																								0																0			0
846																								0																0			0
847																								0																0			0
848																								0																0			0
849																								0																0			0
850																								0																0			0
851																								0																0			0
852																								0																0			0
853																								0																0			0
854																								0																0			0
855																								0																0			0
856																								0																0			0
857																								0																0			0
858																								0																0			0
859																								0																0			0
860																								0																0			0
861																								0																0			0
862																								0																0			0
863																								0																0			0
864																								0																0			0
865																								0																0			0
866																								0																0			0
867																								0																0			0
868																								0																0			0
869																								0																0			0
870																								0																0			0
871																								0																0			0
872																								0																0			0
873																								0																0			0
874																								0																0			0
875																								0																0			0
876																								0																0			0
877																								0																0			0
878																								0																0			0
879																								0																0			0
880																								0																0			0
881																								0																0			0
882																								0																0			0
883																								0																0			0
884																								0																0			0
885																								0																0			0
886																								0																0			0
887																								0																0			0
888																								0																0			0
889																								0																0			0
890																								0																0			0
891																								0																0			0
892																								0																0			0
893																								0																0			0
894																								0																0			0
895																								0																0			0
896																								0																0			0
897																								0																0			0
898																								0																0			0
899																								0																0			0
900																								0																0			0
901																								0																0			0
902																								0																0			0
903																								0																0			0
904																								0																0			0
905																								0																0			0
906																								0																0			0
907																								0																0			0
908																								0																0			0
909																								0																0			0
910																								0																0			0
911																								0																0			0
912																								0																0			0
913																								0																0			0
914																								0																0			0
915																								0																0			0
916																								0																0			0
917																								0																0			0
918																								0																0			0
919																								0																0			0
920																								0																0			0
921																								0																0			0
922																								0																0			0
923																								0																0			0
924																								0																0			0
925																								0																0			0
926																								0																0			0
927																								0																0			0
928																								0																0			0
929																								0																0			0
930																								0																0			0
931																								0																0			0
932																								0																0			0
933																								0																0			0
934																								0																0			0
935																								0																0			0
936																								0																0			0
937																								0																0			0
938																								0																0			0
939																								0																0			0
940																								0																0			0
941																								0																0			0
942																								0																0			0
943																								0																0			0
944																								0																0			0
945																								0																0			0
946																								0																0			0
947																								0																0			0
948																								0																0			0
949																								0																0			0
950																								0																0			0
951																								0																0			0
952																								0																0			0
953																								0																0			0
954																								0																0			0
955																								0																0			0
956																								0																0			0
957																								0																0			0
958																								0																0			0
959																								0																0			0
960																								0																0			0
961																								0																0			0
962																								0																0			0
963																								0																0			0
964																								0																0			0
965																								0																0			0
966																								0																0			0
967																								0																0			0
968																								0																0			0
969																								0																0			0
970																								0																0			0
971																								0																0			0
972																								0																0			0
973																								0																0			0
974																								0																0			0
975																								0																0			0
976																								0																0			0
977																								0																0			0
978																								0																0			0
979																								0																0			0
980																								0																0			0
981																								0																0			0
982																								0																0			0
983																								0																0			0
984																								0																0			0
985																								0																0			0
986																								0																0			0
987																								0																0			0
988																								0																0			0
989																								0																0			0
990																								0																0			0
991																								0																0			0
992																								0																0			0
993																								0																0			0
994																								0																0			0
995																								0																0			0
996																								0																0			0
997																								0																0			0
998																								0																0			0
999																								0																0			0
1000																								0																0			0
1001																								0																0			0
1002																								0																0			0
1003																								0																0			0
1004																								0																0			0
1005																								0																0			0
1006																								0																0			0
1007																								0																0			0
1008																								0																0			0
1009																								0																0			0
1010																								0																0			0
1011																								0																0			0
1012																								0																0			0
1013																								0																0			0
1014																								0																0			0
1015																								0																0			0
1016																								0																0			0
1017																								0																0			0
1018																								0																0			0
1019																								0																0			0
1020																								0																0			0
1021																								0																0			0
1022																								0																0			0
1023																								0																0			0
1024																								0																0			0
1025																								0																0			0
1026																								0																0			0
1027																								0																0			0
1028																								0																0			0
1029																								0																0			0
1030																								0																0			0
1031																								0																0			0
1032																								0																0			0
1033																								0																0			0
1034																								0																0			0
1035																								0																0			0
1036																								0																0			0
1037																								0																0			0
1038																								0																0			0
1039																								0																0			0
1040																								0																0			0
1041																								0																0			0
1042																								0																0			0
1043																								0																0			0
1044																								0																0			0
1045																								0																0			0
1046																								0																0			0
1047																								0																0			0
1048																								0																0			0
1049																								0																0			0
1050																								0																0			0
1051																								0																0			0
1052																								0																0			0
1053																								0																0			0
1054																								0																0			0
1055																								0																0			0
1056																								0																0			0
1057																								0																0			0
1058																								0																0			0
1059																								0																0			0
1060																								0																0			0
1061																								0																0			0
1062																								0																0			0
1063																								0																0			0
1064																								0																0			0
1065																								0																0			0
1066																								0																0			0
1067																								0																0			0
1068																								0																0			0
1069																								0																0			0
1070																								0																0			0
1071																								0																0			0
1072																								0																0			0
1073																								0																0			0
1074																								0																0			0
1075																								0																0			0
1076																								0																0			0
1077																								0																0			0
1078																								0																0			0
1079																								0																0			0
1080																								0																0			0
1081																								0																0			0
1082																								0																0			0
1083																								0																0			0
1084																								0																0			0
1085																								0																0			0
1086																								0																0			0
1087																								0																0			0
1088																								0																0			0
1089																								0																0			0
1090																								0																0			0
1091																								0																0			0
1092																								0																0			0
1093																								0																0			0
1094																								0																0			0
1095																								0																0			0
1096																								0																0			0
1097																								0																0			0
1098																								0																0			0
1099																								0																0			0
1100																								0																0			0
1101																								0																0			0
1102																								0																0			0
1103																								0																0			0
1104																								0																0			0
1105																								0																0			0
1106																								0																0			0
1107																								0																0			0
1108																								0																0			0
1109																								0																0			0
1110																								0																0			0
1111																								0																0			0
1112																								0																0			0
1113																								0																0			0
1114																								0																0			0
1115																								0																0			0
1116																								0																0			0
1117																								0																0			0
1118																								0																0			0
1119																								0																0			0
1120																								0																0			0
1121																								0																0			0
1122																								0																0			0
1123																								0																0			0
1124																								0																0			0
1125																								0																0			0
1126																								0																0			0
1127																								0																0			0
1128																								0																0			0
1129																								0																0			0
1130																								0																0			0
1131																								0																0			0
1132																								0																0			0
1133																								0																0			0
1134																								0																0			0
1135																								0																0			0
1136																								0																0			0
1137																								0																0			0
1138																								0																0			0
1139																								0																0			0
1140																								0																0			0
1141																								0																0			0
1142																								0																0			0
1143																								0																0			0
1144																								0																0			0
1145																								0																0			0
1146																								0																0			0
1147																								0																0			0
1148																								0																0			0
1149																								0																0			0
1150																								0																0			0
1151																								0																0			0
1152																								0																0			0
1153																								0																0			0
1154																								0																0			0
1155																								0																0			0
1156																								0																0			0
1157																								0																0			0
1158																								0																0			0
1159																								0																0			0
1160																								0																0			0
1161																								0																0			0
1162																								0																0			0
1163																								0																0			0
1164																								0																0			0
1165																								0																0			0
1166																								0																0			0
1167																								0																0			0
1168																								0																0			0
1169																								0																0			0
1170																								0																0			0
1171																								0																0			0
1172																								0																0			0
1173																								0																0			0
1174																								0																0			0
1175																								0																0			0
1176																								0																0			0
1177																								0																0			0
1178																								0																0			0
1179																								0																0			0
1180																								0																0			0
1181																								0																0			0
1182																								0																0			0
1183																								0																0			0
1184																								0																0			0
1185																								0																0			0
1186																								0																0			0
1187																								0																0			0
1188																								0																0			0
1189																								0																0			0
1190																								0																0			0
1191																								0																0			0
1192																								0																0			0
1193																								0																0			0
1194																								0																0			0
1195																								0																0			0
1196																								0																0			0
1197																								0																0			0
1198																								0																0			0
1199																								0																0			0
1200																								0																0			0
1201																								0																0			0
1202																								0																0			0
1203																								0																0			0
1204																								0																0			0
1205																								0																0			0
1206																								0																0			0
1207																								0																0			0
1208																								0																0			0
1209																								0																0			0
1210																								0																0			0
1211																								0																0			0
1212																								0																0			0
1213																								0																0			0
1214																								0																0			0
1215																								0																0			0
1216																								0																0			0
1217																								0																0			0
1218																								0																0			0
1219																								0																0			0
1220																								0																0			0
1221																								0																0			0
1222																								0																0			0
1223																								0																0			0
1224																								0																0			0
1225																								0																0			0
1226																								0																0			0
1227																								0																0			0
1228																								0																0			0
1229																								0																0			0
1230																								0																0			0
1231																								0																0			0
1232																								0																0			0
1233																								0																0			0
1234																								0																0			0
1235																								0																0			0
1236																								0																0			0
1237																								0																0			0
1238																								0																0			0
1239																								0																0			0
1240																								0																0			0
1241																								0																0			0
1242																								0																0			0
1243																								0																0			0
1244																								0																0			0
1245																								0																0			0
1246																								0																0			0
1247																								0																0			0
1248																								0																0			0
1249																								0																0			0
1250																								0																0			0
1251																								0																0			0
1252																								0																0			0
1253																								0																0			0
1254																								0																0			0
1255																								0																0			0
1256																								0																0			0
1257																								0																0			0
1258																								0																0			0
1259																								0																0			0
1260																								0																0			0
1261																								0																0			0
1262																								0																0			0
1263																								0																0			0
1264																								0																0			0
1265																								0																0			0
1266																								0																0			0
1267																								0																0			0
1268																								0																0			0
1269																								0																0			0
1270																								0																0			0
1271																								0																0			0
1272																								0																0			0
1273																								0																0			0
1274																								0																0			0
1275																								0																0			0
1276																								0																0			0
1277																								0																0			0
1278																								0																0			0
1279																								0																0			0
1280																								0																0			0
1281																								0																0			0
1282																								0																0			0
1283																								0																0			0
1284																								0																0			0
1285																								0																0			0
1286																								0																0			0
1287																								0																0			0
1288																								0																0			0
1289																								0																0			0
1290																								0																0			0
1291																								0																0			0
1292																								0																0			0
1293																								0																0			0
1294																								0																0			0
1295																								0																0			0
1296																								0																0			0
1297																								0																0			0
1298																								0																0			0
1299																								0																0			0
1300																								0																0			0
1301																								0																0			0
1302																								0																0			0
1303																								0																0			0
1304																								0																0			0
1305																								0																0			0
1306																								0																0			0
1307																								0																0			0
1308																								0																0			0
1309																								0																0			0
1310																								0																0			0
1311																								0																0			0
1312																								0																0			0
1313																								0																0			0
1314																								0																0			0
1315																								0																0			0
1316																								0																0			0
1317																								0																0			0
1318																								0																0			0
1319																								0																0			0
1320																								0																0			0
1321																								0																0			0
1322																								0																0			0
1323																								0																0			0
1324																								0																0			0
1325																								0																0			0
1326																								0																0			0
1327																								0																0			0
1328																								0																0			0
1329																								0																0			0
1330																								0																0			0
1331																								0																0			0
1332																								0																0			0
1333																								0																0			0
1334																								0																0			0
1335																								0																0			0
1336																								0																0			0
1337																								0																0			0
1338																								0																0			0
1339																								0																0			0
1340																								0																0			0
1341																								0																0			0
1342																								0																0			0
1343																								0																0			0
1344																								0																0			0
1345																								0																0			0
1346																								0																0			0
1347																								0																0			0
1348																								0																0			0
1349																								0																0			0
1350																								0																0			0
1351																								0																0			0
1352																								0																0			0
1353																								0																0			0
1354																								0																0			0
1355																								0																0			0
1356																								0																0			0
1357																								0																0			0
1358																								0																0			0
1359																								0																0			0
1360																								0																0			0
1361																								0																0			0
1362																								0																0			0
1363																								0																0			0
1364																								0																0			0
1365																								0																0			0
1366																								0																0			0
1367																								0																0			0
1368																								0																0			0
1369																								0																0			0
1370																								0																0			0
1371																								0																0			0
1372																								0																0			0
1373																								0																0			0
1374																								0																0			0
1375																								0																0			0
1376																								0																0			0
1377																								0																0			0
1378																								0																0			0
1379																								0																0			0
1380																								0																0			0
1381																								0																0			0
1382																								0																0			0
1383																								0																0			0
1384																								0																0			0
1385																								0																0			0
1386																								0																0			0
1387																								0																0			0
1388																								0																0			0
1389																								0																0			0
1390																								0																0			0
1391																								0																0			0
1392																								0																0			0
1393																								0																0			0
1394																								0																0			0
1395																								0																0			0
1396																								0																0			0
1397																								0																0			0
1398																								0																0			0
1399																								0																0			0
1400																								0																0			0
1401																								0																0			0
1402																								0																0			0
1403																								0																0			0
1404																								0																0			0
1405																								0																0			0
1406																								0																0			0
1407																								0																0			0
1408																								0																0			0
1409																								0																0			0
1410																								0																0			0
1411																								0																0			0
1412																								0																0			0
1413																								0																0			0
1414																								0																0			0
1415																								0																0			0
1416																								0																0			0
1417																								0																0			0
1418																								0																0			0
1419																								0																0			0
1420																								0																0			0
1421																								0																0			0
1422																								0																0			0
1423																								0																0			0
1424																								0																0			0
1425																								0																0			0
1426																								0																0			0
1427																								0																0			0
1428																								0																0			0
1429																								0																0			0
1430																								0																0			0
1431																								0																0			0
1432																								0																0			0
1433																								0																0			0
1434																								0																0			0
1435																								0																0			0
1436																								0																0			0
1437																								0																0			0
1438																								0																0			0
1439																								0																0			0
1440																								0																0			0
1441																								0																0			0
1442																								0																0			0
1443																								0																0			0
1444																								0																0			0
1445																								0																0			0
1446																								0																0			0
1447																								0																0			0
1448																								0																0			0
1449																								0																0			0
1450																								0																0			0
1451																								0																0			0
1452																								0																0			0
1453																								0																0			0
1454																								0																0			0
1455																								0																0			0
1456																								0																0			0
1457																								0																0			0
1458																								0																0			0
1459																								0																0			0
1460																								0																0			0
1461																								0																0			0
1462																								0																0			0
1463																								0																0			0
1464																								0																0			0
1465																								0																0			0
1466																								0																0			0
1467																								0																0			0
1468																								0																0			0
1469																								0																0			0
1470																								0																0			0
1471																								0																0			0
1472																								0																0			0
1473																								0																0			0
1474																								0																0			0
1475																								0																0			0
1476																								0																0			0
1477																								0																0			0
1478																								0																0			0
1479																								0																0			0
1480																								0																0			0
1481																								0																0			0
1482																								0																0			0
1483																								0																0			0
1484																								0																0			0
1485																								0																0			0
1486																								0																0			0
1487																								0																0			0
1488																								0																0			0
1489																								0																0			0
1490																								0																0			0
1491																								0																0			0
1492																								0																0			0
1493																								0																0			0
1494																								0																0			0
1495																								0																0			0
1496																								0																0			0
1497																								0																0			0
1498																								0																0			0
1499																								0																0			0
1500																								0																0			0
1501																								0																0			0
1502																								0																0			0
1503																								0																0			0
1504																								0																0			0
1505																								0																0			0
1506																								0																0			0
1507																								0																0			0
1508																								0																0			0
1509																								0																0			0
1510																								0																0			0
1511																								0																0			0
1512																								0																0			0
1513																								0																0			0
1514																								0																0			0
1515																								0																0			0
1516																								0																0			0
1517																								0																0			0
1518																								0																0			0
1519																								0																0			0
1520																								0																0			0
1521																								0																0			0
1522																								0																0			0
1523																								0																0			0
1524																								0																0			0
1525																								0																0			0
1526																								0																0			0
1527																								0																0			0
1528																								0																0			0
1529																								0																0			0
1530																								0																0			0
1531																								0																0			0
1532																								0																0			0
1533																								0																0			0
1534																								0																0			0
1535																								0																0			0
1536																								0																0			0
1537																								0																0			0
1538																								0																0			0
1539																								0																0			0
1540																								0																0			0
1541																								0																0			0
1542																								0																0			0
1543																								0																0			0
1544																								0																0			0
1545																								0																0			0
1546																								0																0			0
1547																								0																0			0
1548																								0																0			0
1549																								0																0			0
1550																								0																0			0
1551																								0																0			0
1552																								0																0			0
1553																								0																0			0
1554																								0																0			0
1555																								0																0			0
1556																								0																0			0
1557																								0																0			0
1558																								0																0			0
1559																								0																0			0
1560																								0																0			0
1561																								0																0			0
1562																								0																0			0
1563																								0																0			0
1564																								0																0			0
1565																								0																0			0
1566																								0																0			0
1567																								0																0			0
1568																								0																0			0
1569																								0																0			0
1570																								0																0			0
1571																								0																0			0
1572																								0																0			0
1573																								0																0			0
1574																								0																0			0
1575																								0																0			0
1576																								0																0			0
1577																								0																0			0
1578																								0																0			0
1579																								0																0			0
1580																								0																0			0
1581																								0																0			0
1582																								0																0			0
1583																								0																0			0
1584																								0																0			0
1585																								0																0			0
1586																								0																0			0
1587																								0																0			0
1588																								0																0			0
1589																								0																0			0
1590																								0																0			0
1591																								0																0			0
1592																								0																0			0
1593																								0																0			0
1594																								0																0			0
1595																								0																0			0
1596																								0																0			0
1597																								0																0			0
1598																								0																0			0
1599																								0																0			0
1600																								0																0			0
1601																								0																0			0
1602																								0																0			0
1603																								0																0			0
1604																								0																0			0
1605																								0																0			0
1606																								0																0			0
1607																								0																0			0
1608																								0																0			0
1609																								0																0			0
1610																								0																0			0
1611																								0																0			0
1612																								0																0			0
1613																								0																0			0
1614																								0																0			0
1615																								0																0			0
1616																								0																0			0
1617																								0																0			0
1618																								0																0			0
1619																								0																0			0
1620																								0																0			0
1621																								0																0			0
1622																								0																0			0
1623																								0																0			0
1624																								0																0			0
1625																								0																0			0
1626																								0																0			0
1627																								0																0			0
1628																								0																0			0
1629																								0																0			0
1630																								0																0			0
1631																								0																0			0
1632																								0																0			0
1633																								0																0			0
1634																								0																0			0
1635																								0																0			0
1636																								0																0			0
1637																								0																0			0
1638																								0																0			0
1639																								0																0			0
1640																								0																0			0
1641																								0																0			0
1642																								0																0			0
1643																								0																0			0
1644																								0																0			0
1645																								0																0			0
1646																								0																0			0
1647																								0																0			0
1648																								0																0			0
1649																								0																0			0
1650																								0																0			0
1651																								0																0			0
1652																								0																0			0
1653																								0																0			0
1654																								0																0			0
1655																								0																0			0
1656																								0																0			0
1657																								0																0			0
1658																								0																0			0
1659																								0																0			0
1660																								0																0			0
1661																								0																0			0
1662																								0																0			0
1663																								0																0			0
1664																								0																0			0
1665																								0																0			0
1666																								0																0			0
1667																								0																0			0
1668																								0																0			0
1669																								0																0			0
1670																								0																0			0
1671																								0																0			0
1672																								0																0			0
1673																								0																0			0
1674																								0																0			0
1675																								0																0			0
1676																								0																0			0
1677																								0																0			0
1678																								0																0			0
1679																								0																0			0
1680																								0																0			0
1681																								0																0			0
1682																								0																0			0
1683																								0																0			0
1684																								0																0			0
1685																								0																0			0
1686																								0																0			0
1687																								0																0			0
1688																								0																0			0
1689																								0																0			0
1690																								0																0			0
1691																								0																0			0
1692																								0																0			0
1693																								0																0			0
1694																								0																0			0
1695																								0																0			0
1696																								0																0			0
1697																								0																0			0
1698																								0																0			0
1699																								0																0			0
1700																								0																0			0
1701																								0																0			0
1702																								0																0			0
1703																								0																0			0
1704																								0																0			0
1705																								0																0			0
1706																								0																0			0
1707																								0																0			0
1708																								0																0			0
1709																								0																0			0
1710																								0																0			0
1711																								0																0			0
1712																								0																0			0
1713																								0																0			0
1714																								0																0			0
1715																								0																0			0
1716																								0																0			0
1717																								0																0			0
1718																								0																0			0
1719																								0																0			0
1720																								0																0			0
1721																								0																0			0
1722																								0																0			0
1723																								0																0			0
1724																								0																0			0
1725																								0																0			0
1726																								0																0			0
1727																								0																0			0
1728																								0																0			0
1729																								0																0			0
1730																								0																0			0
1731																								0																0			0
1732																								0																0			0
1733																								0																0			0
1734																								0																0			0
1735																								0																0			0
1736																								0																0			0
1737																								0																0			0
1738																								0																0			0
1739																								0																0			0
1740																								0																0			0
1741																								0																0			0
1742																								0																0			0
1743																								0																0			0
1744																								0																0			0
1745																								0																0			0
1746																								0																0			0
1747																								0																0			0
1748																								0																0			0
1749																								0																0			0
1750																								0																0			0
1751																								0																0			0
1752																								0																0			0
1753																								0																0			0
1754																								0																0			0
1755																								0																0			0
1756																								0																0			0
1757																								0																0			0
1758																								0																0			0
1759																								0																0			0
1760																								0																0			0
1761																								0																0			0
1762																								0																0			0
1763																								0																0			0
1764																								0																0			0
1765																								0																0			0
1766																								0																0			0
1767																								0																0			0
1768																								0																0			0
1769																								0																0			0
1770																								0																0			0
1771																								0																0			0
1772																								0																0			0
1773																								0																0			0
1774																								0																0			0
1775																								0																0			0
1776																								0																0			0
1777																								0																0			0
1778																								0																0			0
1779																								0																0			0
1780																								0																0			0
1781																								0																0			0
1782																								0																0			0
1783																								0																0			0
1784																								0																0			0
1785																								0																0			0
1786																								0																0			0
1787																								0																0			0
1788																								0																0			0
1789																								0																0			0
1790																								0																0			0
1791																								0																0			0
1792																								0																0			0
1793																								0																0			0
1794																								0																0			0
1795																								0																0			0
1796																								0																0			0
1797																								0																0			0
1798																								0																0			0
1799																								0																0			0
1800																								0																0			0
1801																								0																0			0
1802																								0																0			0
1803																								0																0			0
1804																								0																0			0
1805																								0																0			0
1806																								0																0			0
1807																								0																0			0
1808																								0																0			0
1809																								0																0			0
1810																								0																0			0
1811																								0																0			0
1812																								0																0			0
1813																								0																0			0
1814																								0																0			0
1815																								0																0			0
1816																								0																0			0
1817																								0																0			0
1818																								0																0			0
1819																								0																0			0
1820																								0																0			0
1821																								0																0			0
1822																								0																0			0
1823																								0																0			0
1824																								0																0			0
1825																								0																0			0
1826																								0																0			0
1827																								0																0			0
1828																								0																0			0
1829																								0																0			0
1830																								0																0			0
1831																								0																0			0
1832																								0																0			0
1833																								0																0			0
1834																								0																0			0
1835																								0																0			0
1836																								0																0			0
1837																								0																0			0
1838																								0																0			0
1839																								0																0			0
1840																								0																0			0
1841																								0																0			0
1842																								0																0			0
1843																								0																0			0
1844																								0																0			0
1845																								0																0			0
1846																								0																0			0
1847																								0																0			0
1848																								0																0			0
1849																								0																0			0
1850																								0																0			0
1851																								0																0			0
1852																								0																0			0
1853																								0																0			0
1854																								0																0			0
1855																								0																0			0
1856																								0																0			0
1857																								0																0			0
1858																								0																0			0
1859																								0																0			0
1860																								0																0			0
1861																								0																0			0
1862																								0																0			0
1863																								0																0			0
1864																								0																0			0
1865																								0																0			0
1866																								0																0			0
1867																								0																0			0
1868																								0																0			0
1869																								0																0			0
1870																								0																0			0
1871																								0																0			0
1872																								0																0			0
1873																								0																0			0
1874																								0																0			0
1875																								0																0			0
1876																								0																0			0
1877																								0																0			0
1878																								0																0			0
1879																								0																0			0
1880																								0																0			0
1881																								0																0			0
1882																								0																0			0
1883																								0																0			0
1884																								0																0			0
1885																								0																0			0
1886																								0																0			0
1887																								0																0			0
1888																								0																0			0
1889																								0																0			0
1890																								0																0			0
1891																								0																0			0
1892																								0																0			0
1893																								0																0			0
1894																								0																0			0
1895																								0																0			0
1896																								0																0			0
1897																								0																0			0
1898																								0																0			0
1899																								0																0			0
1900																								0																0			0
1901																								0																0			0
1902																								0																0			0
1903																								0																0			0
1904																								0																0			0
1905																								0																0			0
1906																								0																0			0
1907																								0																0			0
1908																								0																0			0
1909																								0																0			0
1910																								0																0			0
1911																								0																0			0
1912																								0																0			0
1913																								0																0			0
1914																								0																0			0
1915																								0																0			0
1916																								0																0			0
1917																								0																0			0
1918																								0																0			0
1919																								0																0			0
1920																								0																0			0
1921																								0																0			0
1922																								0																0			0
1923																								0																0			0
1924																								0																0			0
1925																								0																0			0
1926																								0																0			0
1927																								0																0			0
1928																								0																0			0
1929																								0																0			0
1930																								0																0			0
1931																								0																0			0
1932																								0																0			0
1933																								0																0			0
1934																								0																0			0
1935																								0																0			0
1936																								0																0			0
1937																								0																0			0
1938																								0																0			0
1939																								0																0			0
1940																								0																0			0
1941																								0																0			0
1942																								0																0			0
1943																								0																0			0
1944																								0																0			0
1945																								0																0			0
1946																								0																0			0
1947																								0																0			0
1948																								0																0			0
1949																								0																0			0
1950																								0																0			0
1951																								0																0			0
1952																								0																0			0
1953																								0																0			0
1954																								0																0			0
1955																								0																0			0
1956																								0																0			0
1957																								0																0			0
1958																								0																0			0
1959																								0																0			0
1960																								0																0			0
1961																								0																0			0
1962																								0																0			0
1963																								0																0			0
1964																								0																0			0
1965																								0																0			0
1966																								0																0			0
1967																								0																0			0
1968																								0																0			0
1969																								0																0			0
1970																								0																0			0
1971																								0																0			0
1972																								0																0			0
1973																								0																0			0
1974																								0																0			0
1975																								0																0			0
1976																								0																0			0
1977																								0																0			0
1978																								0																0			0
1979																								0																0			0
1980																								0																0			0
1981																								0																0			0
1982																								0																0			0
1983																								0																0			0
1984																								0																0			0
1985																								0																0			0
1986																								0																0			0
1987																								0																0			0
1988																								0																0			0
1989																								0																0			0
[truncated: 31,482 more rows]

## Sheet: Plot
Sample Id.:				0
Coverage (number of reads)
Variability at all nucleotide positions (%)
Variability by sliding window of 100 nucleotide positions (%)

## Sheet: Wuhan-Hu-1
	>NC_045512.2 Severe acute respiratory syndrome coronavirus 2 isolate Wuhan-Hu-1, complete genome
1	A
2	T
3	T
4	A
5	A
6	A
7	G
8	G
9	T
10	T
11	T
12	A
13	T
14	A
15	C
16	C
17	T
18	T
19	C
20	C
21	C
22	A
23	G
24	G
25	T
26	A
27	A
28	C
29	A
30	A
31	A
32	C
33	C
34	A
35	A
36	C
37	C
38	A
39	A
40	C
41	T
42	T
43	T
44	C
45	G
46	A
47	T
48	C
49	T
50	C
51	T
52	T
53	G
54	T
55	A
56	G
57	A
58	T
59	C
60	T
61	G
62	T
63	T
64	C
65	T
66	C
67	T
68	A
69	A
70	A
71	C
72	G
73	A
74	A
75	C
76	T
77	T
78	T
79	A
80	A
81	A
82	A
83	T
84	C
85	T
86	G
87	T
88	G
89	T
90	G
91	G
92	C
93	T
94	G
95	T
96	C
97	A
98	C
99	T
100	C
101	G
102	G
103	C
104	T
105	G
106	C
107	A
108	T
109	G
110	C
111	T
112	T
113	A
114	G
115	T
116	G
117	C
118	A
119	C
120	T
121	C
122	A
123	C
124	G
125	C
126	A
127	G
128	T
129	A
130	T
131	A
132	A
133	T
134	T
135	A
136	A
137	T
138	A
139	A
140	C
141	T
142	A
143	A
144	T
145	T
146	A
147	C
148	T
149	G
150	T
151	C
152	G
153	T
154	T
155	G
156	A
157	C
158	A
159	G
160	G
161	A
162	C
163	A
164	C
165	G
166	A
167	G
168	T
169	A
170	A
171	C
172	T
173	C
174	G
175	T
176	C
177	T
178	A
179	T
180	C
181	T
182	T
183	C
184	T
185	G
186	C
187	A
188	G
189	G
190	C
191	T
192	G
193	C
194	T
195	T
196	A
197	C
198	G
199	G
200	T
201	T
202	T
203	C
204	G
205	T
206	C
207	C
208	G
209	T
210	G
211	T
212	T
213	G
214	C
215	A
216	G
217	C
218	C
219	G
220	A
221	T
222	C
223	A
224	T
225	C
226	A
227	G
228	C
229	A
230	C
231	A
232	T
233	C
234	T
235	A
236	G
237	G
238	T
239	T
240	T
241	C
242	G
243	T
244	C
245	C
246	G
247	G
248	G
249	T
250	G
251	T
252	G
253	A
254	C
255	C
256	G
257	A
258	A
259	A
260	G
261	G
262	T
263	A
264	A
265	G
266	A
267	T
268	G
269	G
270	A
271	G
272	A
273	G
274	C
275	C
276	T
277	T
278	G
279	T
280	C
281	C
282	C
283	T
284	G
285	G
286	T
287	T
288	T
289	C
290	A
291	A
292	C
293	G
294	A
295	G
296	A
297	A
298	A
299	A
300	C
301	A
302	C
303	A
304	C
305	G
306	T
307	C
308	C
309	A
310	A
311	C
312	T
313	C
314	A
315	G
316	T
317	T
318	T
319	G
320	C
321	C
322	T
323	G
324	T
325	T
326	T
327	T
328	A
329	C
330	A
331	G
332	G
333	T
334	T
335	C
336	G
337	C
338	G
339	A
340	C
341	G
342	T
343	G
344	C
345	T
346	C
347	G
348	T
349	A
350	C
351	G
352	T
353	G
354	G
355	C
356	T
357	T
358	T
359	G
360	G
361	A
362	G
363	A
364	C
365	T
366	C
367	C
368	G
369	T
370	G
371	G
372	A
373	G
374	G
375	A
376	G
377	G
378	T
379	C
380	T
381	T
382	A
383	T
384	C
385	A
386	G
387	A
388	G
389	G
390	C
391	A
392	C
393	G
394	T
395	C
396	A
397	A
398	C
399	A
400	T
401	C
402	T
403	T
404	A
405	A
406	A
407	G
408	A
409	T
410	G
411	G
412	C
413	A
414	C
415	T
416	T
417	G
418	T
419	G
420	G
421	C
422	T
423	T
424	A
425	G
426	T
427	A
428	G
429	A
430	A
431	G
432	T
433	T
434	G
435	A
436	A
437	A
438	A
439	A
440	G
441	G
442	C
443	G
444	T
445	T
446	T
447	T
448	G
449	C
450	C
451	T
452	C
453	A
454	A
455	C
456	T
457	T
458	G
459	A
460	A
461	C
462	A
463	G
464	C
465	C
466	C
467	T
468	A
469	T
470	G
471	T
472	G
473	T
474	T
475	C
476	A
477	T
478	C
479	A
480	A
481	A
482	C
483	G
484	T
485	T
486	C
487	G
488	G
489	A
490	T
491	G
492	C
493	T
494	C
495	G
496	A
497	A
498	C
499	T
500	G
501	C
502	A
503	C
504	C
505	T
506	C
507	A
508	T
509	G
510	G
511	T
512	C
513	A
514	T
515	G
516	T
517	T
518	A
519	T
520	G
521	G
522	T
523	T
524	G
525	A
526	G
527	C
528	T
529	G
530	G
531	T
532	A
533	G
534	C
535	A
536	G
537	A
538	A
539	C
540	T
541	C
542	G
543	A
544	A
545	G
546	G
547	C
548	A
549	T
550	T
551	C
552	A
553	G
554	T
555	A
556	C
557	G
558	G
559	T
560	C
561	G
562	T
563	A
564	G
565	T
566	G
567	G
568	T
569	G
570	A
571	G
572	A
573	C
574	A
575	C
576	T
577	T
578	G
579	G
580	T
581	G
582	T
583	C
584	C
585	T
586	T
587	G
588	T
589	C
590	C
591	C
592	T
593	C
594	A
595	T
596	G
597	T
598	G
599	G
600	G
601	C
602	G
603	A
604	A
605	A
606	T
607	A
608	C
609	C
610	A
611	G
612	T
613	G
614	G
615	C
616	T
617	T
618	A
619	C
620	C
621	G
622	C
623	A
624	A
625	G
626	G
627	T
628	T
629	C
630	T
631	T
632	C
633	T
634	T
635	C
636	G
637	T
638	A
639	A
640	G
641	A
642	A
643	C
644	G
645	G
646	T
647	A
648	A
649	T
650	A
651	A
652	A
653	G
654	G
655	A
656	G
657	C
658	T
659	G
660	G
661	T
662	G
663	G
664	C
665	C
666	A
667	T
668	A
669	G
670	T
671	T
672	A
673	C
674	G
675	G
676	C
677	G
678	C
679	C
680	G
681	A
682	T
683	C
684	T
685	A
686	A
687	A
688	G
689	T
690	C
691	A
692	T
693	T
694	T
695	G
696	A
697	C
698	T
699	T
700	A
701	G
702	G
703	C
704	G
705	A
706	C
707	G
708	A
709	G
710	C
711	T
712	T
713	G
714	G
715	C
716	A
717	C
718	T
719	G
720	A
721	T
722	C
723	C
724	T
725	T
726	A
727	T
728	G
729	A
730	A
731	G
732	A
733	T
734	T
735	T
736	T
737	C
738	A
739	A
740	G
741	A
742	A
743	A
744	A
745	C
746	T
747	G
748	G
749	A
750	A
751	C
752	A
753	C
754	T
755	A
756	A
757	A
758	C
759	A
760	T
761	A
762	G
763	C
764	A
765	G
766	T
767	G
768	G
769	T
770	G
771	T
772	T
773	A
774	C
775	C
776	C
777	G
778	T
779	G
780	A
781	A
782	C
783	T
784	C
785	A
786	T
787	G
788	C
789	G
790	T
791	G
792	A
793	G
794	C
795	T
796	T
797	A
798	A
799	C
800	G
801	G
802	A
803	G
804	G
805	G
806	G
807	C
808	A
809	T
810	A
811	C
812	A
813	C
814	T
815	C
816	G
817	C
818	T
819	A
820	T
821	G
822	T
823	C
824	G
825	A
826	T
827	A
828	A
829	C
830	A
831	A
832	C
833	T
834	T
835	C
836	T
837	G
838	T
839	G
840	G
841	C
842	C
843	C
844	T
845	G
846	A
847	T
848	G
849	G
850	C
851	T
852	A
853	C
854	C
855	C
856	T
857	C
858	T
859	T
860	G
861	A
862	G
863	T
864	G
865	C
866	A
867	T
868	T
869	A
870	A
871	A
872	G
873	A
874	C
875	C
876	T
877	T
878	C
879	T
880	A
881	G
882	C
883	A
884	C
885	G
886	T
887	G
888	C
889	T
890	G
891	G
892	T
893	A
894	A
895	A
896	G
897	C
898	T
899	T
900	C
901	A
902	T
903	G
904	C
905	A
906	C
907	T
908	T
909	T
910	G
911	T
912	C
913	C
914	G
915	A
916	A
917	C
918	A
919	A
920	C
921	T
922	G
923	G
924	A
925	C
926	T
927	T
928	T
929	A
930	T
931	T
932	G
933	A
934	C
935	A
936	C
937	T
938	A
939	A
940	G
941	A
942	G
943	G
944	G
945	G
946	T
947	G
948	T
949	A
950	T
951	A
952	C
953	T
954	G
955	C
956	T
957	G
958	C
959	C
960	G
961	T
962	G
963	A
964	A
965	C
966	A
967	T
968	G
969	A
970	G
971	C
972	A
973	T
974	G
975	A
976	A
977	A
978	T
979	T
980	G
981	C
982	T
983	T
984	G
985	G
986	T
987	A
988	C
989	A
990	C
991	G
992	G
993	A
994	A
995	C
996	G
997	T
998	T
999	C
1000	T
1001	G
1002	A
1003	A
1004	A
1005	A
1006	G
1007	A
1008	G
1009	C
1010	T
1011	A
1012	T
1013	G
1014	A
1015	A
1016	T
1017	T
1018	G
1019	C
1020	A
1021	G
1022	A
1023	C
1024	A
1025	C
1026	C
1027	T
1028	T
1029	T
1030	T
1031	G
1032	A
1033	A
1034	A
1035	T
1036	T
1037	A
1038	A
1039	A
1040	T
1041	T
1042	G
1043	G
1044	C
1045	A
1046	A
1047	A
1048	G
1049	A
1050	A
1051	A
1052	T
1053	T
1054	T
1055	G
1056	A
1057	C
1058	A
1059	C
1060	C
1061	T
1062	T
1063	C
1064	A
1065	A
1066	T
1067	G
1068	G
1069	G
1070	G
1071	A
1072	A
1073	T
1074	G
1075	T
1076	C
1077	C
1078	A
1079	A
1080	A
1081	T
1082	T
1083	T
1084	T
1085	G
1086	T
1087	A
1088	T
1089	T
1090	T
1091	C
1092	C
1093	C
1094	T
1095	T
1096	A
1097	A
1098	A
1099	T
1100	T
1101	C
1102	C
1103	A
1104	T
1105	A
1106	A
1107	T
1108	C
1109	A
1110	A
1111	G
1112	A
1113	C
1114	T
1115	A
1116	T
1117	T
1118	C
1119	A
1120	A
1121	C
1122	C
1123	A
1124	A
1125	G
1126	G
1127	G
1128	T
1129	T
1130	G
1131	A
1132	A
1133	A
1134	A
1135	G
1136	A
1137	A
1138	A
1139	A
1140	A
1141	G
1142	C
1143	T
1144	T
1145	G
1146	A
1147	T
1148	G
1149	G
1150	C
1151	T
1152	T
1153	T
1154	A
1155	T
1156	G
1157	G
1158	G
1159	T
1160	A
1161	G
1162	A
1163	A
1164	T
1165	T
1166	C
1167	G
1168	A
1169	T
1170	C
1171	T
1172	G
1173	T
1174	C
1175	T
1176	A
1177	T
1178	C
1179	C
1180	A
1181	G
1182	T
1183	T
1184	G
1185	C
1186	G
1187	T
1188	C
1189	A
1190	C
1191	C
1192	A
1193	A
1194	A
1195	T
1196	G
1197	A
1198	A
1199	T
1200	G
1201	C
1202	A
1203	A
1204	C
1205	C
1206	A
1207	A
1208	A
1209	T
1210	G
1211	T
1212	G
1213	C
1214	C
1215	T
1216	T
1217	T
1218	C
1219	A
1220	A
1221	C
1222	T
1223	C
1224	T
1225	C
1226	A
1227	T
1228	G
1229	A
1230	A
1231	G
1232	T
1233	G
1234	T
1235	G
1236	A
1237	T
1238	C
1239	A
1240	T
1241	T
1242	G
1243	T
1244	G
1245	G
1246	T
1247	G
1248	A
1249	A
1250	A
1251	C
1252	T
1253	T
1254	C
1255	A
1256	T
1257	G
1258	G
1259	C
1260	A
1261	G
1262	A
1263	C
1264	G
1265	G
1266	G
1267	C
1268	G
1269	A
1270	T
1271	T
1272	T
1273	T
1274	G
1275	T
1276	T
1277	A
1278	A
1279	A
1280	G
1281	C
1282	C
1283	A
1284	C
1285	T
1286	T
1287	G
1288	C
1289	G
1290	A
1291	A
1292	T
1293	T
1294	T
1295	T
1296	G
1297	T
1298	G
1299	G
1300	C
1301	A
1302	C
1303	T
1304	G
1305	A
1306	G
1307	A
1308	A
1309	T
1310	T
1311	T
1312	G
1313	A
1314	C
1315	T
1316	A
1317	A
1318	A
1319	G
1320	A
1321	A
1322	G
1323	G
1324	T
1325	G
1326	C
1327	C
1328	A
1329	C
1330	T
1331	A
1332	C
1333	T
1334	T
1335	G
1336	T
1337	G
1338	G
1339	T
1340	T
1341	A
1342	C
1343	T
1344	T
1345	A
1346	C
1347	C
1348	C
1349	C
1350	A
1351	A
1352	A
1353	A
1354	T
1355	G
1356	C
1357	T
1358	G
1359	T
1360	T
1361	G
1362	T
1363	T
1364	A
1365	A
1366	A
1367	A
1368	T
1369	T
1370	T
1371	A
1372	T
1373	T
1374	G
1375	T
1376	C
1377	C
1378	A
1379	G
1380	C
1381	A
1382	T
1383	G
1384	T
1385	C
1386	A
1387	C
1388	A
1389	A
1390	T
1391	T
1392	C
1393	A
1394	G
1395	A
1396	A
1397	G
1398	T
1399	A
1400	G
1401	G
1402	A
1403	C
1404	C
1405	T
1406	G
1407	A
1408	G
1409	C
1410	A
1411	T
1412	A
1413	G
1414	T
1415	C
1416	T
1417	T
1418	G
1419	C
1420	C
1421	G
1422	A
1423	A
1424	T
1425	A
1426	C
1427	C
1428	A
1429	T
1430	A
1431	A
1432	T
1433	G
1434	A
1435	A
1436	T
1437	C
1438	T
1439	G
1440	G
1441	C
1442	T
1443	T
1444	G
1445	A
1446	A
1447	A
1448	A
1449	C
1450	C
1451	A
1452	T
1453	T
1454	C
1455	T
1456	T
1457	C
1458	G
1459	T
1460	A
1461	A
1462	G
1463	G
1464	G
1465	T
1466	G
1467	G
1468	T
1469	C
1470	G
1471	C
1472	A
1473	C
1474	T
1475	A
1476	T
1477	T
1478	G
1479	C
1480	C
1481	T
1482	T
1483	T
1484	G
1485	G
1486	A
1487	G
1488	G
1489	C
1490	T
1491	G
1492	T
1493	G
1494	T
1495	G
1496	T
1497	T
1498	C
1499	T
1500	C
1501	T
1502	T
1503	A
1504	T
1505	G
1506	T
1507	T
1508	G
1509	G
1510	T
1511	T
1512	G
1513	C
1514	C
1515	A
1516	T
1517	A
1518	A
1519	C
1520	A
1521	A
1522	G
1523	T
1524	G
1525	T
1526	G
1527	C
1528	C
1529	T
1530	A
1531	T
1532	T
1533	G
1534	G
1535	G
1536	T
1537	T
1538	C
1539	C
1540	A
1541	C
1542	G
1543	T
1544	G
1545	C
1546	T
1547	A
1548	G
1549	C
1550	G
1551	C
1552	T
1553	A
1554	A
1555	C
1556	A
1557	T
1558	A
1559	G
1560	G
1561	T
1562	T
1563	G
1564	T
1565	A
1566	A
1567	C
1568	C
1569	A
1570	T
1571	A
1572	C
1573	A
1574	G
1575	G
1576	T
1577	G
1578	T
1579	T
1580	G
1581	T
1582	T
1583	G
1584	G
1585	A
1586	G
1587	A
1588	A
1589	G
1590	G
1591	T
1592	T
1593	C
1594	C
1595	G
1596	A
1597	A
1598	G
1599	G
1600	T
1601	C
1602	T
1603	T
1604	A
1605	A
1606	T
1607	G
1608	A
1609	C
1610	A
1611	A
1612	C
1613	C
1614	T
1615	T
1616	C
1617	T
1618	T
1619	G
1620	A
1621	A
1622	A
1623	T
1624	A
1625	C
1626	T
1627	C
1628	C
1629	A
1630	A
1631	A
1632	A
1633	A
1634	G
1635	A
1636	G
1637	A
1638	A
1639	A
1640	G
1641	T
1642	C
1643	A
1644	A
1645	C
1646	A
1647	T
1648	C
1649	A
1650	A
1651	T
1652	A
1653	T
1654	T
1655	G
1656	T
1657	T
1658	G
1659	G
1660	T
1661	G
1662	A
1663	C
1664	T
1665	T
1666	T
1667	A
1668	A
1669	A
1670	C
1671	T
1672	T
1673	A
1674	A
1675	T
1676	G
1677	A
1678	A
1679	G
1680	A
1681	G
1682	A
1683	T
1684	C
1685	G
1686	C
1687	C
1688	A
1689	T
1690	T
1691	A
1692	T
1693	T
1694	T
1695	T
1696	G
1697	G
1698	C
1699	A
1700	T
1701	C
1702	T
1703	T
1704	T
1705	T
1706	T
1707	C
1708	T
1709	G
1710	C
1711	T
1712	T
1713	C
1714	C
1715	A
1716	C
1717	A
1718	A
1719	G
1720	T
1721	G
1722	C
1723	T
1724	T
1725	T
1726	T
1727	G
1728	T
1729	G
1730	G
1731	A
1732	A
1733	A
1734	C
1735	T
1736	G
1737	T
1738	G
1739	A
1740	A
1741	A
1742	G
1743	G
1744	T
1745	T
1746	T
1747	G
1748	G
1749	A
1750	T
1751	T
1752	A
1753	T
1754	A
1755	A
1756	A
1757	G
1758	C
1759	A
1760	T
1761	T
1762	C
1763	A
1764	A
1765	A
1766	C
1767	A
1768	A
1769	A
1770	T
1771	T
1772	G
1773	T
1774	T
1775	G
1776	A
1777	A
1778	T
1779	C
1780	C
1781	T
1782	G
1783	T
1784	G
1785	G
1786	T
1787	A
1788	A
1789	T
1790	T
1791	T
1792	T
1793	A
1794	A
1795	A
1796	G
1797	T
1798	T
1799	A
1800	C
1801	A
1802	A
1803	A
1804	A
1805	G
1806	G
1807	A
1808	A
1809	A
1810	A
1811	G
1812	C
1813	T
1814	A
1815	A
1816	A
1817	A
1818	A
1819	A
1820	G
1821	G
1822	T
1823	G
1824	C
1825	C
1826	T
1827	G
1828	G
1829	A
1830	A
1831	T
1832	A
1833	T
1834	T
1835	G
1836	G
1837	T
1838	G
1839	A
1840	A
1841	C
1842	A
1843	G
1844	A
1845	A
1846	A
1847	T
1848	C
1849	A
1850	A
1851	T
1852	A
1853	C
1854	T
1855	G
1856	A
1857	G
1858	T
1859	C
1860	C
1861	T
1862	C
1863	T
1864	T
1865	T
1866	A
1867	T
1868	G
1869	C
1870	A
1871	T
1872	T
1873	T
1874	G
1875	C
1876	A
1877	T
1878	C
1879	A
1880	G
1881	A
1882	G
1883	G
1884	C
1885	T
1886	G
1887	C
1888	T
1889	C
1890	G
1891	T
1892	G
1893	T
1894	T
1895	G
1896	T
1897	A
1898	C
1899	G
1900	A
1901	T
1902	C
1903	A
1904	A
1905	T
1906	T
1907	T
1908	T
1909	C
1910	T
1911	C
1912	C
1913	C
1914	G
1915	C
1916	A
1917	C
1918	T
1919	C
1920	T
1921	T
1922	G
1923	A
1924	A
1925	A
1926	C
1927	T
1928	G
1929	C
1930	T
1931	C
1932	A
1933	A
1934	A
1935	A
1936	T
1937	T
1938	C
1939	T
1940	G
1941	T
1942	G
1943	C
1944	G
1945	T
1946	G
1947	T
1948	T
1949	T
1950	T
1951	A
1952	C
1953	A
1954	G
1955	A
1956	A
1957	G
1958	G
1959	C
1960	C
1961	G
1962	C
1963	T
1964	A
1965	T
1966	A
1967	A
1968	C
1969	A
1970	A
1971	T
1972	A
1973	C
1974	T
1975	A
1976	G
1977	A
1978	T
1979	G
1980	G
1981	A
1982	A
1983	T
1984	T
1985	T
1986	C
1987	A
1988	C
1989	A
1990	G
1991	T
1992	A
1993	T
1994	T
1995	C
1996	A
1997	C
1998	T
1999	G
[truncated: 27,904 more rows]
