# Supplementary material for: SARS-CoV-2 quasi-species analysis from patients with persistent nasopharyngeal shedding
Source: Sci Rep. 2022 Nov 4;12:18721. doi: 10.1038/s41598-022-22060-z (PMC9636146; doi:10.1038/s41598-022-22060-z)
Supplement: Supplementary file 9 — Supplementary Information 9. [file 41598_2022_22060_MOESM9_ESM.tsv]

strain,virus,gisaid_epi_isl,genbank_accession,date,region,country,division,location,region_exposure,country_exposure,division_exposure,segment,length,host,age,sex,pango lineage,originating_lab,submitting_lab,authors,url,title,date_submitted
Wuhan/Hu-1/2019,SARS-CoV-2,EPI_ISL_406798,LR757998.1,2019-12-26,Asia,China,Hubei,Wuhan,Asia,China,Hubei,genome,29866,Human,44,Male,B,General Hospital of Central Theater Command of People's Liberation Army of China,BGI & Institute of Microbiology, Chinese Academy of Sciences & Shandong First Medical University & Shandong Academy of Medical Sciences & General Hospital of Central Theater Command of …
Wuhan/WH01/2019,SARS-CoV-2,EPI_ISL_402125,MN908947.3,2019-12-26,Asia,China,Hubei,Wuhan,Asia,China,Hubei,genome,29903,Human,?,?,B,National Institute for Communicable Disease Control and Prevention (ICDC) Chinese Center for Disease Control and Prevention (China CDC),National Institute for Communicable Disease Control and Prevention (ICDC) Chinese Center for Disease Control and Prevention (China CDC…
EPI_ISL_1964924,SARS-CoV-2,EPI_ISL_1964924,?,2021-03-01,EUROPE,EUROPE,EUROPE,EUROPE,EUROPE,France,Autre,genome,29904,Human,?,?,B.1.160,?,?,?,?,?,
EPI_ISL_2036312,SARS-CoV-2,EPI_ISL_2036312,?,2021-02-01,EUROPE,EUROPE,EUROPE,EUROPE,EUROPE,France,Autre,genome,29905,Human,?,?,B.1.1.7,?,?,?,?,?,
EPI_ISL_2036338,SARS-CoV-2,EPI_ISL_2036338,?,2020-09-01,EUROPE,EUROPE,EUROPE,EUROPE,EUROPE,France,Autre,genome,29906,Human,?,?,B.1.416.1,?,?,?,?,?,
EPI_ISL_2036365,SARS-CoV-2,EPI_ISL_2036365,?,2021-01-01,EUROPE,EUROPE,EUROPE,EUROPE,EUROPE,France,Autre,genome,29907,Human,?,?,B.1.160,?,?,?,?,?,
EPI_ISL_2036375,SARS-CoV-2,EPI_ISL_2036375,?,2020-08-01,EUROPE,EUROPE,EUROPE,EUROPE,EUROPE,France,Autre,genome,29908,Human,?,?,B.1.160,?,?,?,?,?,
EPI_ISL_2036430,SARS-CoV-2,EPI_ISL_2036430,?,2021-03-01,EUROPE,EUROPE,EUROPE,EUROPE,EUROPE,France,Autre,genome,29909,Human,?,?,B.1.351.2,?,?,?,?,?,
EPI_ISL_2036437,SARS-CoV-2,EPI_ISL_2036437,?,2021-03-01,EUROPE,EUROPE,EUROPE,EUROPE,EUROPE,France,Autre,genome,29910,Human,?,?,Q.4,?,?,?,?,?,
EPI_ISL_2036457,SARS-CoV-2,EPI_ISL_2036457,?,2021-02-01,EUROPE,EUROPE,EUROPE,EUROPE,EUROPE,France,Autre,genome,29911,Human,?,?,B.1.1.7,?,?,?,?,?,
EPI_ISL_2036505,SARS-CoV-2,EPI_ISL_2036505,?,2021-02-01,EUROPE,EUROPE,EUROPE,EUROPE,EUROPE,France,Autre,genome,29912,Human,?,?,B.1.160,?,?,?,?,?,
EPI_ISL_2036511,SARS-CoV-2,EPI_ISL_2036511,?,2020-10-01,EUROPE,EUROPE,EUROPE,EUROPE,EUROPE,France,Autre,genome,29913,Human,?,?,B.1.160,?,?,?,?,?,
EPI_ISL_2036541,SARS-CoV-2,EPI_ISL_2036541,?,2021-03-01,EUROPE,EUROPE,EUROPE,EUROPE,EUROPE,France,Autre,genome,29914,Human,?,?,B.1.1.7,?,?,?,?,?,
EPI_ISL_2036542,SARS-CoV-2,EPI_ISL_2036542,?,2021-03-01,EUROPE,EUROPE,EUROPE,EUROPE,EUROPE,France,Autre,genome,29915,Human,?,?,B.1.1.7,?,?,?,?,?,
EPI_ISL_2036543,SARS-CoV-2,EPI_ISL_2036543,?,2021-03-01,EUROPE,EUROPE,EUROPE,EUROPE,EUROPE,France,Autre,genome,29916,Human,?,?,B.1.1.7,?,?,?,?,?,
EPI_ISL_2036576,SARS-CoV-2,EPI_ISL_2036576,?,2021-03-01,EUROPE,EUROPE,EUROPE,EUROPE,EUROPE,France,Autre,genome,29917,Human,?,?,B.1.1.7,?,?,?,?,?,
EPI_ISL_2036580,SARS-CoV-2,EPI_ISL_2036580,?,2020-10-01,EUROPE,EUROPE,EUROPE,EUROPE,EUROPE,France,Autre,genome,29918,Human,?,?,B.1.160,?,?,?,?,?,
EPI_ISL_2036581,SARS-CoV-2,EPI_ISL_2036581,?,2021-02-01,EUROPE,EUROPE,EUROPE,EUROPE,EUROPE,France,Autre,genome,29919,Human,?,?,B.1.351,?,?,?,?,?,
EPI_ISL_2036605,SARS-CoV-2,EPI_ISL_2036605,?,2021-02-01,EUROPE,EUROPE,EUROPE,EUROPE,EUROPE,France,Autre,genome,29920,Human,?,?,B.1.1.7,?,?,?,?,?,
EPI_ISL_2036623,SARS-CoV-2,EPI_ISL_2036623,?,2020-09-01,EUROPE,EUROPE,EUROPE,EUROPE,EUROPE,France,Autre,genome,29921,Human,?,?,B.1.160,?,?,?,?,?,
EPI_ISL_2036644,SARS-CoV-2,EPI_ISL_2036644,?,2021-03-01,EUROPE,EUROPE,EUROPE,EUROPE,EUROPE,France,Autre,genome,29922,Human,?,?,B.1.1.7,?,?,?,?,?,
EPI_ISL_2036659,SARS-CoV-2,EPI_ISL_2036659,?,2021-01-01,EUROPE,EUROPE,EUROPE,EUROPE,EUROPE,France,Autre,genome,29923,Human,?,?,None,?,?,?,?,?,
EPI_ISL_2036661,SARS-CoV-2,EPI_ISL_2036661,?,2020-08-01,EUROPE,EUROPE,EUROPE,EUROPE,EUROPE,France,Autre,genome,29924,Human,?,?,None,?,?,?,?,?,
EPI_ISL_2036662,SARS-CoV-2,EPI_ISL_2036662,?,2020-11-01,EUROPE,EUROPE,EUROPE,EUROPE,EUROPE,France,Autre,genome,29925,Human,?,?,None,?,?,?,?,?,
EPI_ISL_2036666,SARS-CoV-2,EPI_ISL_2036666,?,2021-01-01,EUROPE,EUROPE,EUROPE,EUROPE,EUROPE,France,Autre,genome,29926,Human,?,?,None,?,?,?,?,?,
EPI_ISL_2036667,SARS-CoV-2,EPI_ISL_2036667,?,2020-06-01,EUROPE,EUROPE,EUROPE,EUROPE,EUROPE,France,Autre,genome,29927,Human,?,?,None,?,?,?,?,?,
EPI_ISL_2036668,SARS-CoV-2,EPI_ISL_2036668,?,2021-01-01,EUROPE,EUROPE,EUROPE,EUROPE,EUROPE,France,Autre,genome,29928,Human,?,?,None,?,?,?,?,?,
EPI_ISL_2036674,SARS-CoV-2,EPI_ISL_2036674,?,2020-08-01,EUROPE,EUROPE,EUROPE,EUROPE,EUROPE,France,Autre,genome,29929,Human,?,?,A.2.5.1,?,?,?,?,?,
EPI_ISL_2036675,SARS-CoV-2,EPI_ISL_2036675,?,2020-09-01,EUROPE,EUROPE,EUROPE,EUROPE,EUROPE,France,Autre,genome,29930,Human,?,?,B.1.160,?,?,?,?,?,
EPI_ISL_2036677,SARS-CoV-2,EPI_ISL_2036677,?,2020-12-01,EUROPE,EUROPE,EUROPE,EUROPE,EUROPE,France,Autre,genome,29931,Human,?,?,B.1.177,?,?,?,?,?,
EPI_ISL_2036691,SARS-CoV-2,EPI_ISL_2036691,?,2021-01-01,EUROPE,EUROPE,EUROPE,EUROPE,EUROPE,France,Autre,genome,29932,Human,?,?,B.1.177,?,?,?,?,?,
EPI_ISL_2036692,SARS-CoV-2,EPI_ISL_2036692,?,2021-01-01,EUROPE,EUROPE,EUROPE,EUROPE,EUROPE,France,Autre,genome,29933,Human,?,?,B.1.160,?,?,?,?,?,
EPI_ISL_2036693,SARS-CoV-2,EPI_ISL_2036693,?,2021-03-01,EUROPE,EUROPE,EUROPE,EUROPE,EUROPE,France,Autre,genome,29934,Human,?,?,B.1.160,?,?,?,?,?,
EPI_ISL_2036703,SARS-CoV-2,EPI_ISL_2036703,?,2020-05-01,EUROPE,EUROPE,EUROPE,EUROPE,EUROPE,France,Autre,genome,29935,Human,?,?,B.1.1,?,?,?,?,?,
EPI_ISL_2036711,SARS-CoV-2,EPI_ISL_2036711,?,2020-11-01,EUROPE,EUROPE,EUROPE,EUROPE,EUROPE,France,Autre,genome,29936,Human,?,?,B.1.1.7,?,?,?,?,?,
EPI_ISL_2036724,SARS-CoV-2,EPI_ISL_2036724,?,2021-02-01,EUROPE,EUROPE,EUROPE,EUROPE,EUROPE,France,Autre,genome,29937,Human,?,?,B.1.160,?,?,?,?,?,
EPI_ISL_2036725,SARS-CoV-2,EPI_ISL_2036725,?,2020-12-01,EUROPE,EUROPE,EUROPE,EUROPE,EUROPE,France,Autre,genome,29938,Human,?,?,B.1.160,?,?,?,?,?,
EPI_ISL_2036726,SARS-CoV-2,EPI_ISL_2036726,?,2021-02-01,EUROPE,EUROPE,EUROPE,EUROPE,EUROPE,France,Autre,genome,29939,Human,?,?,B.1.351.2,?,?,?,?,?,
EPI_ISL_2036727,SARS-CoV-2,EPI_ISL_2036727,?,2021-02-01,EUROPE,EUROPE,EUROPE,EUROPE,EUROPE,France,Autre,genome,29940,Human,?,?,B.1.177,?,?,?,?,?,
EPI_ISL_2036728,SARS-CoV-2,EPI_ISL_2036728,?,2021-01-01,EUROPE,EUROPE,EUROPE,EUROPE,EUROPE,France,Autre,genome,29941,Human,?,?,B.1.177,?,?,?,?,?,
EPI_ISL_2036729,SARS-CoV-2,EPI_ISL_2036729,?,2021-01-01,EUROPE,EUROPE,EUROPE,EUROPE,EUROPE,France,Autre,genome,29942,Human,?,?,B.1.177,?,?,?,?,?,
EPI_ISL_2036730,SARS-CoV-2,EPI_ISL_2036730,?,2021-01-01,EUROPE,EUROPE,EUROPE,EUROPE,EUROPE,France,Autre,genome,29943,Human,?,?,B.1.1.10,?,?,?,?,?,
EPI_ISL_2036733,SARS-CoV-2,EPI_ISL_2036733,?,2020-11-01,EUROPE,EUROPE,EUROPE,EUROPE,EUROPE,France,Autre,genome,29944,Human,?,?,B.1.160,?,?,?,?,?,
EPI_ISL_2036734,SARS-CoV-2,EPI_ISL_2036734,?,2020-12-01,EUROPE,EUROPE,EUROPE,EUROPE,EUROPE,France,Autre,genome,29945,Human,?,?,B.1.160,?,?,?,?,?,
EPI_ISL_2036736,SARS-CoV-2,EPI_ISL_2036736,?,2020-10-01,EUROPE,EUROPE,EUROPE,EUROPE,EUROPE,France,Autre,genome,29946,Human,?,?,B.1.160,?,?,?,?,?,
EPI_ISL_2036737,SARS-CoV-2,EPI_ISL_2036737,?,2021-02-01,EUROPE,EUROPE,EUROPE,EUROPE,EUROPE,France,Autre,genome,29947,Human,?,?,B.1.160,?,?,?,?,?,
EPI_ISL_2036738,SARS-CoV-2,EPI_ISL_2036738,?,2021-02-01,EUROPE,EUROPE,EUROPE,EUROPE,EUROPE,France,Autre,genome,29948,Human,?,?,B.1.160,?,?,?,?,?,
EPI_ISL_2036739,SARS-CoV-2,EPI_ISL_2036739,?,2020-10-01,EUROPE,EUROPE,EUROPE,EUROPE,EUROPE,France,Autre,genome,29949,Human,?,?,B.1.160,?,?,?,?,?,
EPI_ISL_2036740,SARS-CoV-2,EPI_ISL_2036740,?,2020-11-01,EUROPE,EUROPE,EUROPE,EUROPE,EUROPE,France,Autre,genome,29950,Human,?,?,B.1.160,?,?,?,?,?,
EPI_ISL_2036741,SARS-CoV-2,EPI_ISL_2036741,?,2020-11-01,EUROPE,EUROPE,EUROPE,EUROPE,EUROPE,France,Autre,genome,29951,Human,?,?,B.1.177,?,?,?,?,?,
EPI_ISL_2036742,SARS-CoV-2,EPI_ISL_2036742,?,2020-12-01,EUROPE,EUROPE,EUROPE,EUROPE,EUROPE,France,Autre,genome,29952,Human,?,?,B.1.160,?,?,?,?,?,
EPI_ISL_2036743,SARS-CoV-2,EPI_ISL_2036743,?,2020-08-01,EUROPE,EUROPE,EUROPE,EUROPE,EUROPE,France,Autre,genome,29953,Human,?,?,B.1.160,?,?,?,?,?,
EPI_ISL_2036744,SARS-CoV-2,EPI_ISL_2036744,?,2020-08-01,EUROPE,EUROPE,EUROPE,EUROPE,EUROPE,France,Autre,genome,29954,Human,?,?,B.1.160,?,?,?,?,?,
EPI_ISL_2036745,SARS-CoV-2,EPI_ISL_2036745,?,2020-09-01,EUROPE,EUROPE,EUROPE,EUROPE,EUROPE,France,Autre,genome,29955,Human,?,?,B.1.160,?,?,?,?,?,
EPI_ISL_2036746,SARS-CoV-2,EPI_ISL_2036746,?,2020-09-01,EUROPE,EUROPE,EUROPE,EUROPE,EUROPE,France,Autre,genome,29956,Human,?,?,B.1.160,?,?,?,?,?,
IHUCOVID-5588-Nano1/2021,SARS-CoV-2,?,?,2021-01-01,EUROPE,EUROPE,EUROPE,EUROPE,EUROPE,France,Autre,genome,29957,Human,?,?,B.1.1.7,?,?,?,?,?,
IHUCOVID-5589-Nano1/2021,SARS-CoV-2,?,?,2021-02-01,EUROPE,EUROPE,EUROPE,EUROPE,EUROPE,France,Autre,genome,29958,Human,?,?,None,?,?,?,?,?,
IHUCOVID-5595-Nano1/2021,SARS-CoV-2,?,?,2021-02-01,EUROPE,EUROPE,EUROPE,EUROPE,EUROPE,France,Autre,genome,29959,Human,?,?,B.1.1.7,?,?,?,?,?,
IHUCOVID-5598-Nano1/2021,SARS-CoV-2,?,?,2021-01-01,EUROPE,EUROPE,EUROPE,EUROPE,EUROPE,France,Autre,genome,29960,Human,?,?,B.1.1.7,?,?,?,?,?,
IHUCOVID-5599-Nano1/2021,SARS-CoV-2,?,?,2021-01-01,EUROPE,EUROPE,EUROPE,EUROPE,EUROPE,France,Autre,genome,29961,Human,?,?,B.1.1.7,?,?,?,?,?,
IHUCOVID-5600-Nano1/2021,SARS-CoV-2,?,?,2021-01-01,EUROPE,EUROPE,EUROPE,EUROPE,EUROPE,France,Autre,genome,29962,Human,?,?,B.1.1.7,?,?,?,?,?,
IHUCOVID-5601-Nano1/2021,SARS-CoV-2,?,?,2021-02-01,EUROPE,EUROPE,EUROPE,EUROPE,EUROPE,France,Autre,genome,29963,Human,?,?,B.1.1.7,?,?,?,?,?,
IHUCOVID-3059-Nano2/2021,SARS-CoV-2,?,?,2020-12-01,EUROPE,EUROPE,EUROPE,EUROPE,EUROPE,France,Autre,genome,29964,Human,?,?,B.1.177,?,?,?,?,?,
IHUCOVID-5128-Nano1/2021,SARS-CoV-2,?,?,2020-08-01,EUROPE,EUROPE,EUROPE,EUROPE,EUROPE,France,Autre,genome,29965,Human,?,?,B.1.177,?,?,?,?,?,
IHUCOVID-5129-Nano1/2021,SARS-CoV-2,?,?,2020-09-01,EUROPE,EUROPE,EUROPE,EUROPE,EUROPE,France,Autre,genome,29966,Human,?,?,B.1.160,?,?,?,?,?,
IHUCOVID-5131-Nano1/2021,SARS-CoV-2,?,?,2020-09-01,EUROPE,EUROPE,EUROPE,EUROPE,EUROPE,France,Autre,genome,29967,Human,?,?,B.1,?,?,?,?,?,
IHUCOVID-3329-Nano1/2021,SARS-CoV-2,?,?,2021-03-01,EUROPE,EUROPE,EUROPE,EUROPE,EUROPE,France,Autre,genome,29968,Human,?,?,B.1.160,?,?,?,?,?,
IHUCOVID-5134-Nano1/2021,SARS-CoV-2,?,?,2021-03-01,EUROPE,EUROPE,EUROPE,EUROPE,EUROPE,France,Autre,genome,29969,Human,?,?,B.1.160,?,?,?,?,?,
IHUCOVID-3439-Nano1/2021,SARS-CoV-2,?,?,2021-03-01,EUROPE,EUROPE,EUROPE,EUROPE,EUROPE,France,Autre,genome,29970,Human,?,?,B.1.1.7,?,?,?,?,?,
IHUCOVID-5314-Nano1/2021,SARS-CoV-2,?,?,2021-03-01,EUROPE,EUROPE,EUROPE,EUROPE,EUROPE,France,Autre,genome,29971,Human,?,?,B.1.177.32,?,?,?,?,?,
IHUCOVID-5318-Nano1/2021,SARS-CoV-2,?,?,2021-05-01,EUROPE,EUROPE,EUROPE,EUROPE,EUROPE,France,Autre,genome,29972,Human,?,?,B.1.351.2,?,?,?,?,?,
IHUCOVID-5327-Nano1/2021,SARS-CoV-2,?,?,2021-05-01,EUROPE,EUROPE,EUROPE,EUROPE,EUROPE,France,Autre,genome,29973,Human,?,?,B.1.1.7,?,?,?,?,?,
IHUCOVID-5328-Nano1/2021,SARS-CoV-2,?,?,2021-05-01,EUROPE,EUROPE,EUROPE,EUROPE,EUROPE,France,Autre,genome,29974,Human,?,?,B.1.1.7,?,?,?,?,?,
IHUCOVID-8452-Nano1/2021,SARS-CoV-2,?,?,2021-05-01,EUROPE,EUROPE,EUROPE,EUROPE,EUROPE,France,Autre,genome,29975,Human,?,?,None,?,?,?,?,?,
IHUCOVID-5142-Nano2/2021,SARS-CoV-2,?,?,2021-05-01,EUROPE,EUROPE,EUROPE,EUROPE,EUROPE,France,Autre,genome,29976,Human,?,?,B.1.160,?,?,?,?,?,
IHUCOVID-5144-Nano1/2020,SARS-CoV-2,?,?,2021-05-01,EUROPE,EUROPE,EUROPE,EUROPE,EUROPE,France,Autre,genome,29977,Human,?,?,B.1.367,?,?,?,?,?,
IHUCOVID-5149-Nano1/2020,SARS-CoV-2,?,?,2021-05-01,EUROPE,EUROPE,EUROPE,EUROPE,EUROPE,France,Autre,genome,29978,Human,?,?,B.1.177,?,?,?,?,?,
IHUCOVID-5151-Nano1/2020,SARS-CoV-2,?,?,2020-09-01,EUROPE,EUROPE,EUROPE,EUROPE,EUROPE,France,Autre,genome,29979,Human,?,?,B.1.160,?,?,?,?,?,
IHUCOVID-69337-Nano1/2020,SARS-CoV-2,?,?,2021-04-01,EUROPE,EUROPE,EUROPE,EUROPE,EUROPE,France,Autre,genome,29980,Human,?,?,None,?,?,?,?,?,
