# Supplementary material for: SARS-CoV-2 quasi-species analysis from patients with persistent nasopharyngeal shedding
Source: Sci Rep. 2022 Nov 4;12:18721. doi: 10.1038/s41598-022-22060-z (PMC9636146; doi:10.1038/s41598-022-22060-z)
Supplement: Supplementary file 10 — Supplementary Information 10. [file 41598_2022_22060_MOESM10_ESM.tsv]

strain,virus,gisaid_epi_isl,genbank_accession,date,region,country,division,location,region_exposure,country_exposure,division_exposure,segment,length,host,age,sex,pango lineage,originating_lab,submitting_lab,authors,url,title,date_submitted
Wuhan/WH01/2019,ncov,EPI_ISL_406798,LR757998.1,2019-12-26,Asia,China,Hubei,Wuhan,Asia,China,Hubei,genome,29866,Human,44,Male,B,General Hospital of Central Theater Command of People's Liberation Army of China,BGI & Institute of Microbiology, Chinese Academy of Sciences & Shandong First Medical University & Shandong Academy of Medical Sciences & General Hospital of Central Theater Command of People…
Wuhan/Hu-1/2019,ncov,EPI_ISL_402125,MN908947.3,2019-12-26,Asia,China,Hubei,Wuhan,Asia,China,Hubei,genome,29903,Human,?,?,B,National Institute for Communicable Disease Control and Prevention (ICDC) Chinese Center for Disease Control and Prevention (China CDC),National Institute for Communicable Disease Control and Prevention (ICDC) Chinese Center for Disease Control and Prevention (China CDC),Zhan…
EPI_ISL_1817010,ncov,?,?,2021-04-11,EUROPE,EUROPE,EUROPE,EUROPE,EUROPE,France,Autre,genome,29875,Human,?,?,B.1.1.7,?,?,?,?,?,2021-04-11
EPI_ISL_1817011,ncov,?,?,2021-04-11,EUROPE,EUROPE,EUROPE,EUROPE,EUROPE,France,Autre,genome,29876,Human,?,?,B.1.1.7,?,?,?,?,?,2021-04-11
EPI_ISL_1817014,ncov,?,?,2021-04-12,EUROPE,EUROPE,EUROPE,EUROPE,EUROPE,France,Autre,genome,29877,Human,?,?,B.1.1.7,?,?,?,?,?,2021-04-12
EPI_ISL_1817016,ncov,?,?,2021-04-12,EUROPE,EUROPE,EUROPE,EUROPE,EUROPE,France,Autre,genome,29878,Human,?,?,B.1.1.7,?,?,?,?,?,2021-04-12
EPI_ISL_1817017,ncov,?,?,2021-04-12,EUROPE,EUROPE,EUROPE,EUROPE,EUROPE,France,Autre,genome,29879,Human,?,?,B.1.1.7,?,?,?,?,?,2021-04-12
EPI_ISL_1817019,ncov,?,?,2021-04-12,EUROPE,EUROPE,EUROPE,EUROPE,EUROPE,France,Autre,genome,29880,Human,?,?,B.1.1.7,?,?,?,?,?,2021-04-12
EPI_ISL_1817020,ncov,?,?,2021-04-12,EUROPE,EUROPE,EUROPE,EUROPE,EUROPE,France,Autre,genome,29881,Human,?,?,B.1.1.7,?,?,?,?,?,2021-04-12
EPI_ISL_1817021,ncov,?,?,2021-04-12,EUROPE,EUROPE,EUROPE,EUROPE,EUROPE,France,Autre,genome,29882,Human,?,?,B.1.1.7,?,?,?,?,?,2021-04-12
EPI_ISL_1817022,ncov,?,?,2021-04-12,EUROPE,EUROPE,EUROPE,EUROPE,EUROPE,France,Autre,genome,29883,Human,?,?,B.1.1.7,?,?,?,?,?,2021-04-12
EPI_ISL_2453400,ncov,?,?,2021-04-12,EUROPE,EUROPE,EUROPE,EUROPE,EUROPE,France,Autre,genome,29884,Human,?,?,B.1.1.7,?,?,?,?,?,2021-04-12
EPI_ISL_5032163,ncov,?,?,2021-04-12,EUROPE,EUROPE,EUROPE,EUROPE,EUROPE,France,Autre,genome,29885,Human,?,?,B.1.1.7,?,?,?,?,?,2021-04-12
1041390234,ncov,?,?,2021-04-12,EUROPE,EUROPE,EUROPE,EUROPE,EUROPE,France,Autre,genome,29886,Human,?,?,Q.4,?,?,?,?,?,2021-04-12
1041390545,ncov,?,?,2021-04-12,EUROPE,EUROPE,EUROPE,EUROPE,EUROPE,France,Autre,genome,29887,Human,?,?,Q.4,?,?,?,?,?,2021-04-12
1041390772,ncov,?,?,2021-04-12,EUROPE,EUROPE,EUROPE,EUROPE,EUROPE,France,Autre,genome,29888,Human,?,?,A.27,?,?,?,?,?,2021-04-12
1041391135,ncov,?,?,2021-04-12,EUROPE,EUROPE,EUROPE,EUROPE,EUROPE,France,Autre,genome,29889,Human,?,?,B.1.1.7,?,?,?,?,?,2021-04-12
1041391431,ncov,?,?,2021-04-12,EUROPE,EUROPE,EUROPE,EUROPE,EUROPE,France,Autre,genome,29890,Human,?,?,B.1.1.7,?,?,?,?,?,2021-04-12
1051512256,ncov,?,?,2021-05-01,EUROPE,EUROPE,EUROPE,EUROPE,EUROPE,France,Autre,genome,29891,Human,?,?,P.1,?,?,?,?,?,2021-05-01
