# Supplementary material for: SARS-CoV-2 quasi-species analysis from patients with persistent nasopharyngeal shedding
Source: Sci Rep. 2022 Nov 4;12:18721. doi: 10.1038/s41598-022-22060-z (PMC9636146; doi:10.1038/s41598-022-22060-z)
Supplement: Supplementary file 11 — Supplementary Information 11. [file 41598_2022_22060_MOESM11_ESM.ods]

## Sheet: Feuille1
Submission	anonymised sequences	GenBank accession number
SUB11504102	IHUCOVID-3059-Nano2/2021	ON619769
SUB11504102	IHUCOVID-5129-Nano1/2021	ON619770
SUB11504102	IHUCOVID-5131-Nano1/2021	ON619771
SUB11504102	IHUCOVID-3329-Nano1/2021	ON619772
SUB11504102	IHUCOVID-5134-Nano1/2021	ON619773
SUB11504102	IHUCOVID-3439-Nano1/2021	ON619774
SUB11504102	IHUCOVID-5318-Nano1/2021	ON619775
SUB11504102	IHUCOVID-5328-Nano1/2021	ON619776
SUB11504102	IHUCOVID-4466-Nano1/2021	ON619777
SUB11504102	IHUCOVID-4470-Nano1/2021	ON619778
SUB11504102	IHUCOVID-4157-Nano1/2021	ON619779
SUB11504102	IHUCOVID-4475-Nano1/2021	ON619780
SUB11504102	IHUCOVID-8430-Nano1/2021	ON619781
SUB11504102	IHUCOVID-8452-Nano1/2021	ON619782
SUB11504102	IHUCOVID-5588-Nano1/2021	ON619783
SUB11504102	IHUCOVID-5589-Nano1/2021	ON619784
SUB11504102	IHUCOVID-5595-Nano1/2021	ON619785
SUB11504102	IHUCOVID-5598-Nano1/2021	ON619786
SUB11504102	IHUCOVID-5600-Nano1/2021	ON619787
SUB11504102	IHUCOVID-5573-Nano1/2021	ON619788
SUB11504102	IHUCOVID-5142-Nano2/2020	ON619789
SUB11504102	IHUCOVID-5144-Nano1/2020	ON619790
SUB11504102	IHUCOVID-5149-Nano1/2020	ON619791
SUB11504102	IHUCOVID-5151-Nano1/2020	ON619792
SUB11504102	IHUCOVID-5601-Nano1/2021	ON619793
SUB11504102	IHUCOVID-5314-Nano1/2021	ON619794
SUB11504102	IHUCOVID-4478-Nano1/2021	ON619795
